# Supplementary material for: Genome-Scale Metabolic Model Driven Design of a Defined Medium for Campylobacter jejuni M1cam
Source: Front Microbiol. 2020 Jun 19;11:1072. doi: 10.3389/fmicb.2020.01072 (PMC7318876; doi:10.3389/fmicb.2020.01072)
Supplement: Table S2 — List of Gene-Protein-Reaction relationships curated in the Campylobacter jejuni M1cam PGDB. [file Table_2.xlsx]

## Sheet: Curated_GPR
Gene	Enzyme	Reaction MetaCyc Id	EC Number
CJM1cam_v2_00992, CJM1cam_v2_00991	(Kdo)-lipid IVA 3-deoxy-D-manno-octulosonic acid transferase	KDOTRANS2-RXN	2.4.99.13
CJM1cam_v2_00324	erythrose-4-phosphate dehydrogenase	ERYTH4PDEHYDROG-RXN	1.2.1.71
CJM1cam_v2_00614	dihydrofolate reductase	DIHYDROFOLATESYNTH-RXN	6.3.2.12
CJM1cam_v2_00804	cystathionine β-synthase	CYSTATHIONINE-BETA-SYNTHASE-RXN	4.2.1.22
CJM1cam_v2_00570	lipopolysaccharide heptosyltransferase	RXN0-5122	2.4.-.-
CJM1cam_v2_00333	cystathionine γ-synthase, Ammonia-lyases	O-SUCCHOMOSERLYASE-RXN, METBALT-RXN	2.5.1.48, 4.3.1.-
CJM1cam_v2_01012	phosphoacetylglucosamine mutase	RXN-15878	1.17.7.3
CJM1CAM_v2_00232	aldehyde dehydrogenase	GLYCERALDEHYDE-DEHYDRO-RXN	1.2.99.8
CJM1cam_v2_01596	aspartate—ammonia ligase	ASNSYNA-RXN	6.3.1.1
CJM1CAM_v2_00768	acyl-[ACP]--phospholipid O-acyltransferase	ACYLGPEACYLTRANS-RXN	2.3.1.40
CJM1CAM_v2_00232	1-pyrroline-5-carboxylase dehydrogenase	RXN-14903, RXN0-7008, RXN-14116, PYRROLINECARBDEHYDROG-RXN	1.2.1.88, 1.5.5.2
CJM1CAM_v2_01202/CJM1cam_v2_00488	2-hydroxy-acid oxidase/glycolate oxidase	RXN-969	1.1.3.15
CJM1CAM_v2_00578	N,N'-diacetylbacillosaminyl-diphospho-undecaprenol alpha-1,3-N-acetylgalactosaminyltransferase	RXN-13274	2.4.1.290
CJM1CAM_v2_00190	NAD(P)-dependent alcohol dehydrogenase	ALCOHOL-DEHYDROG-RXN, RXN-14023	1.1.1.1, 1.1.1.2
CJM1cam_v2_01310	pantothenate kinase	PANTOTHENATE-KIN-RXN	2.7.1.33
CJM1CAM_v2_00576	N-acetylgalactosamine-N,N'-diacetylbacillosaminyl-diphospho-undecaprenol 4-alpha-N-acetylgalactosaminyltransferase	RXN-13275	2.4.1.291
CJM1cam_v2_01553	prephenate dehydrogenase	PREPHENATEDEHYDROG-RXN, PREPHENATE-DEHYDROGENASE-NADP%2b-RXN, CYCLOHEXADIENYL-DEHYDROGENASE-RXN	1.3.1.12, 1.3.1.13, 1.3.1.43
CJM1cam_v2_00441	pyruvate:ferredoxin oxidoreductase	PYRUFLAVREDUCT_RXN	1.2.7.1
CJM1CAM_v2_01528	LL-diaminopimelate aminotransferase	RXN-7737	2.6.1.83
CJM1cam_v2_01163	1,4-dihydroxy-2-naphthoate polyprenyltransferase	RXN-9190	2.5.1.74
CJM1cam_v2_01330	Erythronate-4-phosphate dehydrogenase	ERYTHRON4PDEHYDROG-RXN	1.1.1.290
CJM1cam_v2_01168	Hexaprenyl-diphosphate synthase	TRANS-PENTAPRENYLTRANSFERASE-RXN	2.5.1.83
CJM1cam_v2_00747	Bifunctional phosphoribosylaminoimizazolecarboxamide formyltransferase/IMP cyclohydrolase	IMPCYCLOHYDROLASE-RXN,AICARTRANSFORM-RXN	2.1.2.3, 3.5.4.10
CJM1cam_v2_00498	5- methyltetrahydropteroyltriglutamate/homocysteine S-methyltransferase	MMUM-RXN,HOMOCYSTEINE-S-METHYLTRANSFERASE-RXN	2.1.1.10
CJM1cam_v2_01511	Malate synthase	MALSYN-RXN, MALYL-COA-LYASE-RXN	2.3.3.9,4.1.3.24
CJM1cam_v2_00226	formate dehydrogenase	FORMATE-DEHYDROGENASE-CYTOCHROME-RXN	1.2.2.1
CJM1cam_v2_00195	allophanate hydrolase	ALLOPHANATE-HYDROLASE-RXN	3.5.1.54
CJM1cam_v2_00018	purine nucleoside phosphorylase	PNP-RXN, RXN-14029	2.4.2.1
CJM1cam_v2_01331	glutathionyspermidine synthase	GSPSYN-RXN	6.3.1.8/6.3.1.9
CJM1cam_v2_00791	Ribose 5-phosphate isomerase	RIB5PISOM-RXN	5.3.1.6
CJM1cam_v2_00224	formate dehydrogenase	FORMATE-DEHYDROGENASE-NADP+-RXN, 1.2.1.2-RXN	1.17.1.10,1.17.1.9
CJM1cam_v2_00135	Bifunctional 2-C-methyl-D-erythritol 4-phosphate cytidylyltransferase/2-C-methyl-D-erythritol 2,4-cyclodiphosphate synthase	2.7.7.60-RXN, RXN0-302	2.7.7.60,4.6.1.12
CJM1cam_v2_01116	Bifunctional riboflavin kinase/FMN adenyltransferase	FADSYN-RXN, RIBOFLAVINKIN-RXN	2.7.1.26,2.7.7.2
CJM1cam_v2_01133	3,4-dihydroxy-2-butanone-4-phosphate synthase	DIOHBUTANONEPSYN-RXN	4.1.99.12
CJM1cam_v2_00116	riboflavin specific deaminase/reductase	RIBOFLAVINSYNDEAM-RXN, RIBOFLAVINSYNREDUC-RXN	3.5.4.26,1.1.1.193
CJM1CAM_v2_01611	glutathione synthase	GLUTATHIONE-SYN-RXN	6.3.2.3
CJM1CAM_v2_00853	Methylene-tetrahydrofolate dehydrogenase	METHYLENETHFDEHYDROG-NADP-RXN, METHENYLTHFCYCLOHYDRO-RXN	1.5.1.5/3.5.4.9
